# Supplementary material for: Factors motivating female sex workers to initiate pre- exposure prophylaxis for HIV prevention in Zimbabwe
Source: PLoS One. 2022 Jul 7;17(7):e0264470. doi: 10.1371/journal.pone.0264470 (PMC9262226; doi:10.1371/journal.pone.0264470)
Supplement: S1 File — (XLSX) [file pone.0264470.s001.xlsx]

## Sheet: Intrinsic motivation
	Motivations for PrEP initiation
	Objective: FSW motivations for PrEP initiation
	Intrinsic motivation	Emerging theme	Quotations
	Self preservation / self -protection
		Desire to stay healthy	In my view people need to be told the fact that if you see anyone who is said to be taking pills it does not mean that is the end of life or is due to sickness. If you see someone who can take her own pills, that is the best thing to do. There are some people like the one l was talking about whom l told that l take my pills at such and such a time, l did so because l may get drunk and fail to rem…
			Information that l can give them in my opinion is encouragement like, you see the kind of risks that we come across as we meet with our clients such as having burst condoms. So, we should always be using PREP as a way of protecting ourselves and our children because there is no sex worker who does not have a child, most of us we have children that still need to be cared for. So, we cannot encoura…
			Yes, that one does not care much, whether l tell him or not its still the same, my bottle of pills is somewhere where everyone can see it, l just take my pill openly.P01
			Personally, when l took PREP, l saw it as something good considering the work that l am into where we meet our sexual partners. Sometimes the condoms burst so l saw it important that l should take PREP so that l am protected. It is also because l have got a family, l should be able to look after my children, and my work should just continue while l am healthy. In our line of work, we meet various…
			I will not forget, if l know that once l go out and l am not coming back l will take my pills and put them in my handbag and l would be knowing the time to take them, If it is 8 o’ clock l will take my pills, even if l am l am in the bar l would just step aside , take my pills, swallow them and continue with what l was doing. P01
		High risk perception	Let me ask in this way, is it possible that if l am using PREP l can have sex with a client who is positive while l am taking my PrEP? P01
		High risk perception	As sex workers, our work is risky because we meet different clients everyday, but, we need to stay healthy. P16
		Alcohol use	coz they I take alcohol and I don't know what happens when I am drunk. I will need to have something like PrEP to ensure I am protected from HIV. P17
		Masked sex work/ Sex work as a hidden proffesion masked by other jobs	everyone at home knows that I am a vendor. Everyonee at home know that I cook sadza for sale. Parents and children don't know about the actual work done eg. What they know is that I am a vendor. P12
			They used to know that I was going to guard so since I stopped I never told them that I stopped I just told them that I am still going to work since at my work place we never used to work in the evening but used to work in the afternoon. P18
		Rape	You know, as sex workers, rape happens all the time and maybe PrEP will help protect us from HIV. P15
		Keep testing HIV negative	You know I have been testing for HIV for so many years and I think I have been lucky to continue testing negative given our field. I was not sure how far my luck will go so I ended up initiating on PrEP so I can stay negative. P19
			I told them that at the clinic there is a programme on PREP and if you are negative you can go and be given PREP and be on the programme. PREP is taken in the same way as people who are on ARV take theirs, on a daily basis. But you have to get tested first, they will ask you to come back after 3 months and when you come back and you are still negative, they will let you into the programme. P20
			To get tested, most of the times we should be getting tested, after 3 months we come back and get tested even if we are taking PREP, just to check if everything is still alright, not just letting us take PREP maybe someone could have contracted HIV already. Even if we are taking PREP, we should take time to continue getting tested and using condoms. P01
			Haa because of this job that lm into l ran to get tested, l first got tested here at Sisters Clinic. When the results came, they were stating negative and l actually denied, then l went to Edith and what came out was the same result. Then came those who pitch tents at Stodart, and l went in again and the same result came out again. That’s when l came back here again and l was given a referral let…
			For me the main thing is that l want to maintain my negative status, 2, l am an Empowerment worker so l should lead by example not just standing in front of people talking about taking medication yet l, as an Empowerment worker is not leading by example, so l should take my medication. P18
			So I want to take care of my health so that I take some time managing to take care of my kids so that when I manage to raise money to do something I will leave while still healthy. P20
			No there is this girl taking Prep who is in Chitungwiza so she is the one who mainly encouraged me saying, no your kids are still young at least if you take Prep is can protect you then if get something and leave this industry you leave but your life will still be fine. P10
			Ah as long as I am in this industry I will continue taking it even if let us say I leave the industry I will first have to see how my life is or if it is another relationship that is stable I will see if we are getting along, how we are proceeding for me to. But as long as there is no light in terms of the future I will continue taking it. P19
			Sometimes because of the way I live I get to a point where I run out of ideas but I no longer have suicidal thoughts because of the children. If I look at my children I then start thinking who will they stay behind with taking into consideration the situation in the family such that if I commit suicide who will remain behind and take care of them. So I took out those kind of thoughts from my mind…

## Sheet: extrinsic motivation
	Motivations for PrEP initiation
	Objective: FSW motivations for PrEP initiation
	Extrinsic motivation	Emerging theme	Quotations
	Financial gains		No, they are not on PREP, some of them are those ones who do not want to disclose their status. So, sometimes l know that my client prefers unprotected sex and pays well, so l have a sweet tongue because l am a sex worker. I will sweet talk him that l will put on the female condom since you do not want to put on one, that way l will put on the female one. P01
	peer pressure	Myths and misconception	So, my friend told me that PrEP makes you want men too much. Because of my work as a sex worker, this was good news for me. When I heard that, I did not even ask any more questions. The PrEP was actually late for me. All I was thinking of was how much more money i would get". P02
		Learning from others / Power of peers	For me, PrEP actually came late. It's very sad for me because my best friend, the one who I used to go to the bar with is now on pills (ART). You know, and yet this PrEP is now here. I see my friend suffering, taking ART everyday. She tells me that i need to make sure l continue taking PrEP so that i do not end up on ART. For me, the stories l hear of some of the sex workers on ART are heart brea…
			You know, all my friends know about PrEP. Somehow I did not know about PrEP, I don't know where I was when everyone else was being told about PrEP (laughing). My friends told me that PrEP was like the sex work gold, every sex workers should be on PrEP. So, it took me some time to be able to get to the clinic. P13
			No people were saying if you take Prep it makes you want men a lot. Others were complaining that when you take it when they are about to sleep one can feel sleepy and decide to take a nap for just 2 minutes for those who work at night so that they wake up. But by the time they wake up it will already be too late and one will not be able to work. P13
			Ah I think it is that notion that it makes you want men a lot. Well I personally since I started taking it with regards to that notion I have not experienced wanting men a lot because we are still living the way we were living. The only thing I would say is hunger truly it requires food. P07
			Most sex workers are on PrEP, so let me join them. Empowerment workers. P10
			I was pained to see my friend had sero-converted and I said why her she was supposed to be on PrEP. P06
			I got to know it when my friend told me about it…. She is taking ARVs and she is the one who said do you know that so and so are now on the PREP programme then l said l will be going there as well if that is the case. So, l came in January and l got tested and they said l should come back, that is how l later came back. P19
			An Empowerment workers job is to mobilise the ladies to visit the clinic as well as telling them about new programmes at the clinic, encouraging them to visit the clinic and how to use condoms. An Outreach worker is my supervisor, when l see the ladies in the community there are some papers that l write and l hand them to her and she will also tell me if there is anything needed at the clinic and…
			Ah let me just say where we go to look for money the girls there always talk about it so when I came here on Tuesday after I had been helped I just decided to take it. P07
		Sensentialization of PrEP	Some of our sex workers will over sell PrEP not tell you of the side effects. You hear about it, you obviously want to be associated with the good sex workers who are on PrEP rather than be seen as an outlier. P13
			It had been a long time because where we will be looking for money that will just be the story that no there is a pill called Prep. It is like where we look for money new people can come so you will just be asking if they joined Prep. You know when people will be. P08
	Sexual freedom / anxiety	Inconsistent condom use	Prior to PrEPit iation, condoms would burst at least twice a month and I would always be worried about HIV infection. P17
		comdomless sex	With this job that l do sometimes condoms burst and sometimes l go and get treated for STIs. Sometimes one or two, it all depends with the person that you are with, some of them are very rough so it will end up bursting. P05
			I say it upfront that we should use, plus in my home l have self-testing kits and if one wants unprotected sex l just say my friend here is the self -test, l am someone who is already on medication and this is my card and my pills so l would not want someone to infect me with an STI. If you do not want to use a condom there is the door. Because this habit of not using condoms, the issue of STIs a…
	Social support	Reminders	Availability of reminder strateegy helps one make a decision to initiate PrEP. Eg. Buddy system, clocks, family members reminding FSWs to take their daily dosing. P06
		Specialized clinics	Specialized clinics help FSWs ask clarifying questions to eenable them to make a decision on PrEP initiation. P12
			The first days l used to have an adherence sister but these days l am now used, if l go out to have fun that’s when she reminds me if l have taken the pill, these days l am so used l just tell her that aah fine, l have taken. Adherence sister is someone who reminds you to take your medication on time. I have a girl who is my friend, she knows my status and l also know hers, and we have similar ti…
			The responsibilities are that every day it’s a must that l should know whether one has taken their medication, if it is resupply day, have they managed to go and collect their medication. That is my job of reminding others that it is beneficial to take their medication and they should maintain their negative status, even if one is positive you also maintain the positive status by taking medicatio…
			For them to remain on PREP we should make a programme that keeps them busy, like us if we are not very busy we have our own sports team, so we spend the afternoon in the grounds playing and when we are done we assemble, we discuss and then we part. P09
			After smoking would you be in a position to take your pills, we talked to other ladies who were saying after drinking beer they need someone to remind them if they have taken their pills because everything else cease to be important because they would be in their own world. In that case they would need someone to remind them, in order for them to remember? As for me even if l smoke l do not need …
			l make a call if the person managed to go to the clinic. If she says l managed to go l ask if she is currently at home, if she is at home l visit her and ask if she managed to get some pills and if she says yes l ask if she is satisfied. I tell her that as it stands l am someone who is also taking pills and show the proof, V11. I usually carry the card in my bag and l take it out, right now its i…
		Embolded to continue with sex work	PrEP embolds you to continue sex work without worrying about the risk HIV infection. P14
		Lead by example	As an empowerment worker I needed to experience PrEP before talking about it with my peers. P18
